# Supplementary material for: Sex differences in obesity related cancer incidence in relation to type 2 diabetes diagnosis (ZODIAC-49)
Source: PLoS One. 2018 Jan 25;13(1):e0190870. doi: 10.1371/journal.pone.0190870 (PMC5784905; doi:10.1371/journal.pone.0190870)
Supplement: S2 File — (XLSX) [file pone.0190870.s014.xlsx]

## Sheet: Obesity Related
	Person time													Cancer Cases
			-50	-40	-30	-20	-10	0	10	20	30	40				-50	-40	-30	-20	-10	-0	-10	-20	-30	-40
	Men	15-19	30.5	29	25	18	12.5	7.5	2	0	0	0		Men	15-19	0	0	0	0	0	0	0	0	0	0
		20-24	123	97	77	60	40	29.0969	25.9812	20.3717	11.5253	7.5			20-24	0	0	0	0	0	0	0	0	0	0
		25-29	335	282.5	230.5	185	161.5	118.196	78.4162	57.3925	42.7047	29.5			25-29	0	0	0	0	0	0	0	0	0	0
		30-34	884	723	574	484.5	380.5	322.687	243.669	176.206	122.235	97.1893			30-34	0	0	0	0	0	0	0	0	0	0
		35-39	1800	1588	1388	1202	1043.5	846.776	620.357	451.093	344.776	253.617			35-39	0	1	0	0	1	1	0	0	0	0
		40-44	3018	2756.5	2550.5	2292.5	2057.5	1721.17	1332.77	1045.97	824.825	656.985			40-44	0	0	0	0	0	0	0	0	1	0
		45-49	4358	4090	3798.5	3531	3247.5	2891.28	2346.67	1956.25	1542.59	1232.45			45-49	0	3	2	1	0	2	1	0	1	0
		50-54	5296	5181	4989.5	4797	4566	4182.37	3523.53	2937.47	2434.21	1978.2			50-54	1	4	4	3	4	3	2	5	2	1
		55-59	5336.5	5415.5	5454	5468.5	5421	5060.63	4419.09	3874.81	3336.07	2878.36			55-59	10	4	2	5	13	12	7	3	10	3
		60-64	4377.5	4559	4811.5	4961.5	5166	5050.2	4544.23	4160.02	3688.94	3267.64			60-64	6	11	15	9	13	18	16	10	12	6
		65-69	3282	3497	3698.5	3952.5	4131.5	4089.63	3672.06	3412.34	3117.14	2812.82			65-69	13	14	17	15	25	19	16	11	14	13
		70-74	2047	2316.5	2521.5	2723.5	2944	3048.09	2846.77	2651.72	2450.75	2225.5			70-74	9	9	13	15	17	22	17	12	18	9
		75-79	979	1183	1392	1582	1790.5	1857.79	1746.68	1653.28	1562.59	1473.11			75-79	4	5	3	7	14	20	12	14	13	14
		80-84	344	412.5	520	638.5	783	869.951	826.917	826.044	758.735	704.606			80-84	1	2	2	5	9	6	8	8	4	10
		85-89	83	113.5	151.5	202.5	267.5	284.349	245.213	241.536	238.384	225.985			85-89	1	0	1	2	4	2	2	2	2	4
		90-94	5.5	14	22	43.5	59.5	61.3587	48.7639	43.6513	42.4329	51.7433			90-94	0	0	0	0	0	0	0	0	0	1
		95-99	0	0	1	1	3	4.5	7.02841	5.59274	4.45483	4			95+	0	0	0	0	0	0	0	1	0	0
	Women	15-19	53	37	30.5	21.5	15	9	3.05236	0	0	0		Women	15-19	0	0	0	0	0	0	0	0	0	0
		20-24	143.5	123	107	91	74.5	51.091	28.3299	19.6845	11.5	7.06297			20-24	0	0	0	0	0	0	0	0	0	0
		25-29	343	289	249.5	198	163	135.906	100.84	81.0551	62.2967	43.2467			25-29	0	0	0	0	0	0	0	0	0	0
		30-34	758	644	537.5	460.5	399	332.053	246.674	184.995	134.4	101.889			30-34	0	0	0	0	0	0	0	1	0	0
		35-39	1394	1265.5	1132.5	1013	884	728.121	552.518	424.488	318.968	255.629			35-39	0	0	0	0	0	0	0	0	0	0
		40-44	2267.5	2073	1891.5	1709.5	1535.5	1339.1	1085.74	882.666	695.404	534.772			40-44	1	1	1	2	0	2	0	0	2	2
		45-49	3466.5	3209	2952.5	2709	2499	2174.88	1777.76	1481.07	1200.47	971.733			45-49	1	1	0	2	4	1	2	1	3	0
		50-54	4295	4163.5	4022	3850	3630	3335.27	2788.33	2319.16	1901.53	1579.6			50-54	4	4	4	10	3	5	5	4	6	1
		55-59	5111	4974.5	4824.5	4654	4493	4092.54	3614.56	3201.58	2783.52	2394.57			55-59	24	17	25	21	22	11	20	8	7	4
		60-64	4825	4859	4908.5	5002	5005	4813.49	4227.89	3765.2	3306.03	2941.99			60-64	26	19	23	28	22	31	27	24	22	21
		65-69	4355	4529	4628	4615	4664.5	4522.95	4053.1	3709.05	3381.51	3040.31			65-69	20	29	39	34	15	36	31	29	22	20
		70-74	3264	3475	3658.5	3860	4020.5	4030.2	3763.62	3466.42	3103.06	2836.73			70-74	21	29	27	30	24	37	33	25	20	24
		75-79	1843	2113.5	2409	2640.5	2903	3006.76	2799.78	2635.82	2470.97	2280.43			75-79	11	10	7	16	14	24	24	16	25	22
		80-84	784.5	946.5	1111.5	1349.5	1566	1673.9	1600.62	1567.03	1447.17	1404.53			80-84	3	8	7	9	6	21	10	17	13	13
		85-89	198.5	276	370	479.5	605	657.042	584.966	573.744	571.271	554.554			85-89	1	3	3	6	4	6	3	8	3	5
		90-94	27.5	41	63	95	134	161.29	141.947	139.282	124.869	128.56			90-94	0	0	0	0	1	1	0	1	1	1
		95-99	0	3.5	5.5	11	16.5	21.704	13.2775	10.4401	16.4367	11.3857			95+	0	0	0	1	0	0	0	0	0	0

## Sheet: Obesity Related No Sex specific
	Person time													Cancer Cases
			-50	-40	-30	-20	-10	0	10	20	30	40				-50	-40	-30	-20	-10	-0	-10	-20	-30	-40
	Men	15-19	30.5	29	25	18	12.5	7.5	2	0	0	0		Men	15-19	0	0	0	0	0	0	0	0	0	0
		20-24	123	97	77	60	40	29.0969	25.9812	20.3717	11.5253	7.5			20-24	0	0	0	0	0	0	0	0	0	0
		25-29	335	282.5	230.5	185	161.5	118.196	78.4162	57.3925	42.7047	29.5			25-29	0	0	0	0	0	0	0	0	0	0
		30-34	884	723	574	484.5	380.5	322.687	243.669	176.206	122.235	97.1893			30-34	0	0	0	0	0	0	0	0	0	0
		35-39	1800	1588	1388	1202	1043.5	846.776	620.357	451.093	344.776	253.617			35-39	0	1	0	0	1	1	0	0	0	0
		40-44	3018	2756.5	2550.5	2292.5	2057.5	1721.17	1332.77	1045.97	824.825	656.985			40-44	0	0	0	0	0	0	0	0	0	0
		45-49	4358	4090	3798.5	3531	3247.5	2891.28	2346.67	1956.25	1542.59	1232.45			45-49	0	3	2	1	0	2	1	0	1	0
		50-54	5296	5181	4989.5	4797	4566	4182.37	3523.53	2937.47	2434.21	1978.2			50-54	1	3	4	3	2	3	2	4	0	1
		55-59	5336.5	5415.5	5454	5468.5	5421	5060.63	4419.09	3874.81	3336.07	2878.36			55-59	7	2	1	2	10	4	5	3	10	2
		60-64	4377.5	4559	4811.5	4961.5	5166	5050.2	4544.23	4160.02	3688.94	3267.64			60-64	4	9	10	6	7	9	9	7	6	4
		65-69	3282	3497	3698.5	3952.5	4131.5	4089.63	3672.06	3412.34	3117.14	2812.82			65-69	10	9	14	9	20	12	10	10	9	10
		70-74	2047	2316.5	2521.5	2723.5	2944	3048.09	2846.77	2651.72	2450.75	2225.5			70-74	7	4	10	9	7	20	10	7	13	7
		75-79	979	1183	1392	1582	1790.5	1857.79	1746.68	1653.28	1562.59	1473.11			75-79	2	4	2	3	11	12	9	6	7	9
		80-84	344	412.5	520	638.5	783	869.951	826.917	826.044	758.735	704.606			80-84	1	1	1	3	8	5	6	5	3	8
		85-89	83	113.5	151.5	202.5	267.5	284.349	245.213	241.536	238.384	225.985			85-89	1	0	1	2	1	2	0	1	0	4
		90-94	5.5	14	22	43.5	59.5	61.3587	48.7639	43.6513	42.4329	51.7433			90-94	0	0	0	0	0	0	0	0	0	1
		95-99	0	0	1	1	3	4.5	7.02841	5.59274	4.45483	4			95+	0	0	0	0	0	0	0	0	0	0
	Women	15-19	53	37	30.5	21.5	15	9	3.05236	0	0	0		Women	15-19	0	0	0	0	0	0	0	0	0	0
		20-24	143.5	123	107	91	74.5	51.091	28.3299	19.6845	11.5	7.06297			20-24	0	0	0	0	0	0	0	0	0	0
		25-29	343	289	249.5	198	163	135.906	100.84	81.0551	62.2967	43.2467			25-29	0	0	0	0	0	0	0	0	0	0
		30-34	758	644	537.5	460.5	399	332.053	246.674	184.995	134.4	101.889			30-34	0	0	0	0	0	0	0	0	0	0
		35-39	1394	1265.5	1132.5	1013	884	728.121	552.518	424.488	318.968	255.629			35-39	0	0	0	0	0	0	0	0	0	0
		40-44	2267.5	2073	1891.5	1709.5	1535.5	1339.1	1085.74	882.666	695.404	534.772			40-44	0	1	1	1	0	1	0	0	1	1
		45-49	3466.5	3209	2952.5	2709	2499	2174.88	1777.76	1481.07	1200.47	971.733			45-49	1	1	0	1	2	1	1	0	0	0
		50-54	4295	4163.5	4022	3850	3630	3335.27	2788.33	2319.16	1901.53	1579.6			50-54	3	0	0	1	1	2	3	0	2	1
		55-59	5111	4974.5	4824.5	4654	4493	4092.54	3614.56	3201.58	2783.52	2394.57			55-59	0	1	4	2	1	2	3	3	2	0
		60-64	4825	4859	4908.5	5002	5005	4813.49	4227.89	3765.2	3306.03	2941.99			60-64	5	3	1	9	9	12	7	3	7	8
		65-69	4355	4529	4628	4615	4664.5	4522.95	4053.1	3709.05	3381.51	3040.31			65-69	3	5	8	5	3	8	8	11	4	5
		70-74	3264	3475	3658.5	3860	4020.5	4030.2	3763.62	3466.42	3103.06	2836.73			70-74	4	7	5	6	6	16	8	7	4	5
		75-79	1843	2113.5	2409	2640.5	2903	3006.76	2799.78	2635.82	2470.97	2280.43			75-79	2	3	1	8	5	14	8	7	11	10
		80-84	784.5	946.5	1111.5	1349.5	1566	1673.9	1600.62	1567.03	1447.17	1404.53			80-84	1	4	3	6	1	10	7	7	7	5
		85-89	198.5	276	370	479.5	605	657.042	584.966	573.744	571.271	554.554			85-89	1	0	0	2	2	2	2	4	1	2
		90-94	27.5	41	63	95	134	161.29	141.947	139.282	124.869	128.56			90-94	0	0	0	0	0	1	0	1	0	0
		95-99	0	3.5	5.5	11	16.5	21.704	13.2775	10.4401	16.4367	11.3857			95+	0	0	0	0	0	0	0	0	0	0

## Sheet: All Cancer
	Person time													Cancer Cases
			-50	-40	-30	-20	-10	0	10	20	30	40				-50	-40	-30	-20	-10	-0	-10	-20	-30	-40
	Men	15-19	30.5	29	25	18	12.5	7.5	2	0	0	0		Men	15-19	0	0	0	0	0	0	0	0	0	0
		20-24	126.5	100	79.5	61	40.5	29.0969	25.9812	20.3717	11.5253	7.5			20-24	0	0	0	0	0	0	0	0	0	0
		25-29	339.5	285.5	233	188	165	121.696	81.4162	59.2745	43.7047	30			25-29	0	0	0	0	0	0	0	0	0	0
		30-34	896.5	736	584.5	492	385.5	326.238	244.669	177.706	124.235	99.6893			30-34	0	1	0	0	0	1	0	0	0	0
		35-39	1838	1618.5	1411.5	1218.5	1055	855.776	629.669	458.093	347.776	256.117			35-39	1	2	0	1	2	2	0	1	0	0
		40-44	3131.5	2842.5	2612	2345.5	2101.5	1752.54	1354.69	1061.47	833.826	662.485			40-44	0	1	1	0	1	3	0	1	2	1
		45-49	4628	4320	3990	3684.5	3371	2993.59	2418.27	2005.2	1581.01	1260.01			45-49	7	7	7	9	3	9	5	1	1	1
		50-54	5710	5562.5	5349.5	5128	4851	4414.67	3711.99	3090.28	2547.5	2057.92			50-54	7	10	8	10	18	8	7	13	10	9
		55-59	5907.5	5950.5	5932	5896	5821.5	5407.04	4722.99	4154.26	3573.89	3072.92			55-59	21	20	14	18	33	42	16	17	17	11
		60-64	5129.5	5256.5	5450	5556	5704.5	5522.98	4943.09	4480.45	3966.23	3503.95			60-64	20	34	36	32	43	49	40	35	31	30
		65-69	4021.5	4235	4428.5	4675.5	4809.5	4680.82	4164.43	3824.47	3470.49	3110.11			65-69	40	34	37	46	71	65	50	39	43	43
		70-74	2574	2872.5	3123.5	3323.5	3541	3613.02	3333.42	3080.87	2819.79	2539.07			70-74	34	32	42	47	50	72	53	44	49	28
		75-79	1215.5	1462	1696	1925	2180	2241.89	2096.88	1990.45	1861.48	1731.39			75-79	9	16	20	21	36	57	35	35	42	33
		80-84	435	518.5	647	785	948.5	1046.81	979.685	967.135	899.899	837.702			80-84	5	6	6	9	13	21	22	16	11	24
		85-89	107	147.5	193.5	255.5	330.5	343.758	286.372	281.914	278.719	264.227			85-89	3	2	1	4	11	6	3	5	4	8
		90-94	6.5	15	25.5	51	74	76.8867	61.5927	56.3053	51.295	56.207			90-94	0	0	0	0	0	2	1	1	0	1
		95-99	0	0	1	1.5	4	5	7.02841	5.59274	4.45483	4.5			95+	0	0	0	0	0	0	0	1	0	0
	Women	15-19	53	37	30.5	21.5	15	9	3.05236	0	0	0		Women	15-19	0	0	0	0	0	0	0	0	0	0
		20-24	146	124	107	91	74.5	51.091	28.3299	19.6845	11.5	7.06297			20-24	0	0	0	0	0	0	0	0	0	0
		25-29	348	295	254.5	202	167	138.406	101.84	81.0551	62.2967	43.2467			25-29	0	0	0	0	0	0	0	0	0	0
		30-34	778	659.5	549.5	470.5	406	336.053	251.674	188.995	138.4	105.889			30-34	1	1	1	1	0	0	0	1	0	0
		35-39	1455	1316.5	1167	1036	903.5	742.121	565.018	434.988	326.468	260.629			35-39	1	1	2	0	2	1	1	1	1	0
		40-44	2388	2175.5	1985	1786.5	1593.5	1388.05	1122.48	902.139	706.774	544.772			40-44	6	5	2	8	5	3	3	0	3	3
		45-49	3684	3400	3133.5	2863.5	2623	2261.22	1848.48	1544.36	1245.68	1009.41			45-49	10	6	12	11	17	5	5	4	6	2
		50-54	4577	4422.5	4236	4042.5	3811	3483.25	2897.49	2406.97	1976.94	1633.39			50-54	21	22	19	24	18	20	20	15	13	9
		55-59	5440	5274	5108	4915.5	4721	4303.08	3794.59	3337	2891.64	2489.5			55-59	32	23	37	31	27	18	27	13	9	8
		60-64	5146.5	5189.5	5229	5322.5	5316	5089.94	4448.24	3953.54	3471.68	3077.97			60-64	31	27	32	33	33	46	47	30	35	28
		65-69	4731.5	4888	4965	4920.5	4963.5	4793.28	4301.99	3924.25	3569.2	3202.35			65-69	27	34	47	45	30	52	40	40	30	29
		70-74	3552	3770	3965.5	4178	4343	4337.67	4015.12	3678.12	3285.21	3000.45			70-74	25	38	37	45	44	55	44	38	29	31
		75-79	2014	2310.5	2629	2870.5	3138.5	3236.97	3004.75	2829.82	2648.9	2443.25			75-79	16	20	21	22	20	37	40	21	41	31
		80-84	858.5	1036.5	1217.5	1467.5	1693.5	1801.38	1733.4	1689.89	1561.23	1497.05			80-84	5	11	11	10	9	27	18	22	23	16
		85-89	222.5	306	406.5	522	655	712.684	626.941	621.35	618.086	603.829			85-89	2	3	3	8	5	12	6	11	4	6
		90-94	32.5	47.5	69.5	108.5	151.5	176.227	155.116	149.932	137.23	142.562			90-94	0	0	0	1	2	1	1	1	1	1
		95-99	1	4.5	7.5	12.5	19	25.204	15.5301	11.4452	17.7923	11.3857			95+	0	0	1	1	0	0	0	0	0	0

## Sheet: Breast Cancer
	Person time													Cancer Cases
			-50	-40	-30	-20	-10	0	10	20	30	40				-50	-40	-30	-20	-10	-0	-10	-20	-30	-40
	Women	55-59	5440	5274	5108	4915.5	4721	4303.08	3794.59	3337	2891.64	2489.5			55-59	19	15	15	15	14	6	13	4	3	4
		60-64	5146.5	5189.5	5229	5322.5	5316	5089.94	4448.24	3953.54	3471.68	3077.97			60-64	18	13	18	17	10	16	15	19	10	8
		65-69	4731.5	4888	4965	4920.5	4963.5	4793.28	4301.99	3924.25	3569.2	3202.35			65-69	10	23	25	23	10	18	18	15	16	7
		70-74	3552	3770	3965.5	4178	4343	4337.67	4015.12	3678.12	3285.21	3000.45			70-74	15	19	18	17	14	20	15	15	13	16
		75-79	2014	2310.5	2629	2870.5	3138.5	3236.97	3004.75	2829.82	2648.9	2443.25			75-79	6	4	4	7	6	6	8	3	10	9
		80-84	858.5	1036.5	1217.5	1467.5	1693.5	1801.38	1733.4	1689.89	1561.23	1497.05			80-84	2	4	3	3	5	8	2	6	1	8
		85-89	222.5	306	406.5	522	655	712.684	626.941	621.35	618.086	603.829			85-89	0	3	3	4	2	2	1	4	2	2
		90-94	32.5	47.5	69.5	108.5	151.5	176.227	155.116	149.932	137.23	142.562			90-94	0	0	0	0	0	0	0	0	1	0
		95-99	1	4.5	7.5	12.5	19	25.204	15.5301	11.4452	17.7923	11.3857			95+	0	0	0	1	0	0	0	0	0	0

## Sheet: Prostate
	Person time													Cancer Cases
			-50	-40	-30	-20	-10	0	10	20	30	40				-50	-40	-30	-20	-10	-0	-10	-20	-30	-40
	Men	15-19	30.5	29	25	18	12.5	7.5	2	0	0	0		Men	15-19	0	0	0	0	0	0	0	0	0	0
		20-24	126.5	100	79.5	61	40.5	29.0969	25.9812	20.3717	11.5253	7.5			20-24	0	0	0	0	0	0	0	0	0	0
		25-29	339.5	285.5	233	188	165	121.696	81.4162	59.2745	43.7047	30			25-29	0	0	0	0	0	0	0	0	0	0
		30-34	896.5	736	584.5	492	385.5	326.238	244.669	177.706	124.235	99.6893			30-34	0	0	0	0	0	0	0	0	0	0
		35-39	1838	1618.5	1411.5	1218.5	1055	855.776	629.669	458.093	347.776	256.117			35-39	0	0	0	0	0	0	0	0	0	0
		40-44	3131.5	2842.5	2612	2345.5	2101.5	1752.54	1354.69	1061.47	833.826	662.485			40-44	0	0	0	0	0	0	0	0	1	0
		45-49	4628	4320	3990	3684.5	3371	2993.59	2418.27	2005.2	1581.01	1260.01			45-49	0	0	0	0	0	0	0	0	0	0
		50-54	5710	5562.5	5349.5	5128	4851	4414.67	3711.99	3090.28	2547.5	2057.92			50-54	0	1	0	0	2	0	0	1	2	0
		55-59	5907.5	5950.5	5932	5896	5821.5	5407.04	4722.99	4154.26	3573.89	3072.92			55-59	3	2	1	3	3	7	2	0	0	1
		60-64	5129.5	5256.5	5450	5556	5704.5	5522.98	4943.09	4480.45	3966.23	3503.95			60-64	2	2	5	3	5	8	7	3	6	2
		65-69	4021.5	4235	4428.5	4675.5	4809.5	4680.82	4164.43	3824.47	3470.49	3110.11			65-69	3	5	3	6	4	7	7	1	4	4
		70-74	2574	2872.5	3123.5	3323.5	3541	3613.02	3333.42	3080.87	2819.79	2539.07			70-74	2	5	3	6	9	2	6	5	5	2
		75-79	1215.5	1462	1696	1925	2180	2241.89	2096.88	1990.45	1861.48	1731.39			75-79	1	1	1	4	3	8	3	8	6	5
		80-84	435	518.5	647	785	948.5	1046.81	979.685	967.135	899.899	837.702			80-84	0	1	1	2	1	0	2	3	1	2
		85-89	107	147.5	193.5	255.5	330.5	343.758	286.372	281.914	278.719	264.227			85-89	0	0	0	0	3	0	2	1	2	0
		90-94	6.5	15	25.5	51	74	76.8867	61.5927	56.3053	51.295	56.207			90-94	0	0	0	0	0	0	0	1	0	0
		95-99	0	0	1	1.5	4	5	7.02841	5.59274	4.45483	4.5			95+	0	0	0	0	0	0	0	0	0	0
